# Supplementary material for: RPEMHC: improved prediction of MHC–peptide binding affinity by a deep learning approach based on residue–residue pair encoding
Source: Bioinformatics. 2024 Jan 4;40(1):btad785. doi: 10.1093/bioinformatics/btad785 (PMC10796178; doi:10.1093/bioinformatics/btad785)
Supplement: btad785_Supplementary_Data [file btad785_supplementary_data.zip]

Archive with 2 entries (2 files):
- RPEMHC_Supplemental Information.docx
- RPEMHC_Supplemental Table.xlsx
